# Supplementary material for: Two-Channel Indirect-Gap Photoluminescence and Competition between the Conduction Band Valleys in Few-Layer MoS2
Source: Nanomaterials (Basel). 2023 Dec 30;14(1):96. doi: 10.3390/nano14010096 (PMC10780461; doi:10.3390/nano14010096)
Supplement: Supplementary file 1 [file nanomaterials-14-00096-s001.zip]

Archive with 1 entries (1 files):
- nanomaterials-2748032-supplementary.pdf
